# Supplementary material for: Genome-Wide Association Mapping for Salt Tolerance of Rice Seedlings Grown in Hydroponic and Soil Systems Using the Bengal and Assam Aus Panel
Source: Front Plant Sci. 2020 Oct 23;11:576479. doi: 10.3389/fpls.2020.576479 (PMC7644878; doi:10.3389/fpls.2020.576479)
Supplement: Supplementary Table 1 — The cultivars and the mean of salt indices traits in this study. [file Table_1.XLSX]

## Sheet: TableS1
Supplementary Table S1. The cultivars and the mean of salt indices traits in this study
Cultivar_name	BAAP_No.	Rice subpopulation	FastSTRUCTURE Group(this from Norton et al. (2018))	used in GWAS	Allele in Peak SNP of QTL chr1~40Mb	NJ Ttree cluster based on the SNPs in the QTL chr1~40 Mb	Haplotypes in OsSummo2	Haplotypes in OsSummo1	Haplotypes in OsHKT1;5(The haplotypes less than 5 cultivars were not presented)	Na_content_hydroponic_salt(mg/g)	K_content_hydroponic_salt(mg/g)	Na_K_ratio_hydroponic_salt	Salt_injury_score_hydroponic_salt	Relative_shoot_biomass_hydroponic_salt	Relative_root_biomass_hydroponic_salt	Relative_total_biomass_hydroponic_salt	Relative_tiller_number_hydroponic_salt	Relative_shoot_length_hydroponic_salt	Relative_root_length_hydroponic_salt	Na_content_salt_soil(mg/g)	K_content_salt_soil(mg/g)	Na_K_ratio_salt_soil	Salt_injury_score_salt_soil	Relative_Shoot_biomass_salt_soil	Relative_Root_biomass_salt_soil	Relative_Total_biomass_salt_soil	Relative_Tiller_number_salt_soil	Relative_shoot_length_salt_soil
ASSAM 4(BORO)	1	aus	3	Yes	A	i	CTT	G	Hap.C	7.58042	35.6775	0.212471	4.5	56.74	43.6	54.48	74.19	91.17	88.42	13.0421	22.2083	0.587262	5.248	60.56	41.8	58.61	80.01	86.528
ARC 5977	4	aus	2	Yes	A	i	CTT	G	Hap.C	14.6741	41.3546	0.354835	4.2	67.1	50.1	62.8	74.991	87.05	82.9	13.9776	23.667	0.590593	4.748	87.7	146.9	95.77	83.4	103.76
ARC 6000	5	aus	4	Yes	A	i	CTT	G	Hap.B	9.31481	32.5427	0.286233	4.5	57.95	38.14	54.24	78.94	90.32	74.22	17.5144	19.4553	0.900239	5.498	76.02	51.06	77.1	111.12	86.909
ARC 7325	7	aus	1	Yes	A	i	YTT	G	Hap.B	10.2967	35.7679	0.287876	4.5	85.4	61.2	80	107.14	91.47	93.1	14.8442	23.9765	0.619115	4.748	108.02	82.7	107.33	90.92	97.94
ARC 10958	8	aus	4	Yes	A	i	CTT	G	Hap.B	8.10255	35.3209	0.229398	4	102.81	88.8	99.62	93.75	94.35	82.04	20.0223	21.1505	0.946661	4.498	127.3	120.3	116.3	114.3	95.63
AS 2	9	aus	Admix	Yes	A	i	CTT	G	Hap.C	7.70962	33.305	0.231485	4.2	63.71	47.74	61.07	66.67	87.5	97.66	15.5895	21.9474	0.710312	5.248	88.33	89.4	86.16	116.7	96.35
ARC 10392	10	aus	Admix	Yes	A	i	CTT	G	Hap.B	7.30981	40.1421	0.182098	3.333	102.1	78.7	96.8	89.46	101.06	92.49	13.906	25.1887	0.552073	4.748	84.07	94.1	89.85	50.04	93.33
ARC 11205	11	aus	Admix	Yes	A	i	CTT	G	Hap.B	6.87234	30.0207	0.22892	4.25	66.3	40.71	59.6	89.3	94.04	63.77	15.1125	22.3862	0.675081	4.748	98.54	121.5	103.72	57.18	98.55
ARC 11340	12	aus	2	Yes	A	i	CTT	G	Hap.D	17.6123	34.7727	0.506498	4	78.4	63.5	74.7	105.9	88.54	82.11	13.3536	23.0094	0.580351	5.248	96.37	111	108.7	100	98.98
ARC 11600	13	aus	Admix	Yes	A	i	CTT	G	not presented	9.74326	31.056	0.313732	4.2	77.36	62.8	73.63	87.3	87.58	74.25	14.1556	16.6293	0.851244	4.862	69.93	51.5	65.4	61.71	92.75
AUS MURALI	14	aus	4	Yes	A	i	CTT	G	not presented	5.35456	38.8419	0.137855	4	76.87	54.28	72.27	81.25	94.23	95.99	17.8241	24.5935	0.724746	4.748	70.12	52.2	63.15	90	96.59
BOWALIA	15	aus	1	Yes	A	i	CTT	G	Hap.B	5.23393	37.6676	0.13895	3.8	95.78	80.47	92.8	118.8	99.78	86.81	11.6618	24.5733	0.474572	4.248	77.54	72.23	75.79	77.8	97.12
BOWALIA 2	16	aus	Admix	Yes	A	i	CTT	G	not presented	8.43774	38.7167	0.217935	3.5	138.8	125	136.2	106.67	100.64	118.1	11.9217	24.3507	0.489584	3.998	116.16	89.19	120.05	87.5	100.48
AUS 12	17	aus	Admix	Yes	A	i	CTT	G	Hap.C	7.9734	33.5273	0.237818	3.833	94.3	67.35	88	112.49	98.61	82.23	15.5196	26.2706	0.590758	5.748	84.71	69.5	88.1	62.53	96.91
AUS 16	18	aus	Admix	Yes	A	i	CTT	G	Hap.C	9.23248	33.4878	0.275697	3.833	82.13	65.94	78.66	113.33	102.41	83.56	16.2055	26.7821	0.605086	5.498	98.8	67.5	96.14	87.5	99.27
AUS 28	20	aus	5	Yes	A	i	CTT	G	Hap.B	6.10218	33.3621	0.182908	3.833	79.83	57.11	74.68	88.25	93.94	82.29	14.6697	27.1349	0.540622	4.748	119.36	142.1	123.19	116.7	98.27
AUS 29	21	aus	Admix	Yes	A	i	CTT	G	Hap.D	10.533	32.66	0.322505	4.167	83.4	60.32	78.06	87.49	104.81	94.77	15.3905	28.3811	0.542278	5.748	97.46	86	99.28	75	92.28
AUS 31	22	aus	Admix	Yes	A	i	CTT	G	Hap.B	6.71567	33.0695	0.203078	3.833	114.17	86.77	107.98	128.6	94.57	84.86	15.7121	22.2628	0.705756	4.248	89.79	80.6	82.84	85.7	90.33
AUS 46	24	aus	Admix	Yes	A	i	CTT	G	Hap.C	10.3056	33.3157	0.309332	4	78.46	58.61	73.97	94.1	98.15	83.47	12.9944	26.8028	0.484813	5.498	93.8	96.4	96.6	95.4	100.22
AUS 60	25	aus	Admix	Yes	A	i	CTT	G	Hap.B	6.70655	36.6303	0.183087	4.167	117.7	89.2	111.6	121.4	94.69	92.05	12.4679	23.7975	0.523917	3.998	90.19	63.4	83.3	116.7	100.37
AUS 63	27	aus	5	Yes	A	i	CTT	G	not presented	7.56966	37.1603	0.203703	4	81.77	58.95	76.48	105.89	90.59	79.29	15.8262	28.6628	0.552152	4.498	114.27	124.28	124.3	100	97.64
AUS 67	28	aus	Admix	Yes	G	i	TCC	C	Hap.B	12.2453	32.3804	0.378172	4.333	87.83	60.74	82.77	105.89	93.51	84.07	17.4188	25.4062	0.68561	4.748	99.3	148.5	116.9	55.6	100.32
AUS 68	29	aus	5	Yes	A	i	CTT	G	Hap.B	9.07356	24.8641	0.364926	4.167	78.86	48.46	72.23	107.16	93.11	75.22	10.5718	22.9297	0.461052	NA	NA	NA	NA	NA	NA
AUS 77	31	aus	Admix	Yes	A	i	CTT	G	Hap.C	9.77378	34.6999	0.281666	3.833	107.9	79.1	101.8	98.96	95.49	95.83	15.3661	24.4789	0.627727	3.748	102.67	117.1	111.65	66.69	99.1
AUS 89	32	aus	Admix	Yes	A	i	CTT	G	Hap.B	7.21893	32.479	0.222265	4	81.4	72.7	79.6	84.72	90.01	91.96	12.338	24.532	0.502934	4.248	110.01	161.13	133.83	111.1	98.07
AUS 96	34	aus	Admix	Yes	A	i	CTT	G	Hap.B	8.1379	35.1112	0.231775	4	92.9	71.5	87.8	111.11	95.9	100.65	8.7992	21.7844	0.403922	4.748	86.99	99.4	104.8	113.4	98.51
AUS 99	35	aus	Admix	Yes	A	i	YTT	G	Hap.B	5.02391	35.6826	0.140794	4	101.16	77.9	95.8	94.73	101.34	88.68	13.8377	27.0317	0.511906	4.748	94.9	141.8	109.6	111.1	91.57
AUS 100	36	aus	Admix	Yes	A	i	CTT	G	Hap.B	5.97823	36.3774	0.164339	3.833	75.9	65	73.46	90.91	95.27	85.77	9.78189	24.0203	0.407234	5.498	83.8	80.9	82	83.5	88.2
AUS 105	37	aus	5	Yes	A	i	CTT	G	Hap.B	9.4887	35.7164	0.265668	4	80.2	58.7	75.3	93.74	95.79	84.64	13.1181	21.0332	0.623688	4.248	104.1	161.9	112.5	85.7	95.41
AUS 125	38	aus	1	Yes	A	i	YTT	G	Hap.B	6.8562	31.4102	0.21828	3.667	106.3	80.8	101	94.44	99.36	90.78	10.9971	23.8929	0.460267	3.248	116.6	130.4	113.56	100.01	100.55
AUS 127	39	aus	5	Yes	A	i	CTT	G	Hap.B	10.5777	36.0337	0.293549	4	64.97	50.98	62.16	113.3	94.6	81.85	11.1935	22.5396	0.496615	4.359	91.09	55.31	78.52	71.4	98.78
AUS 130	40	aus	5	Yes	A	i	CTT	G	Hap.B	6.96408	31.1466	0.22359	4	84.7	52.17	76.72	92.293	92.98	82.23	10.1512	21.0991	0.481122	4.248	88.1	60.7	89.8	100	101.47
AUS 131	41	aus	1	Yes	A	i	CTT	G	Hap.B	6.58763	32.612	0.202	3.667	97.8	93.8	97.1	102.56	96.85	85.23	15.6523	21.1688	0.739402	3.998	72.68	42.2	55.9	90.9	94.1
AUS 136	42	aus	5	Yes	G	i	TCC	C	Hap.B	10.4703	31.9492	0.327717	4.2	53.48	33.64	48.87	66.7	86.24	76.2	11.878	22.5064	0.52776	4.998	83.2	98.8	87.2	119.6	93.46
AUS 151	43	aus	Admix	Yes	A	i	CTT	G	Hap.B	6.13324	34.1829	0.179424	3.833	98.25	67.5	91.23	131.94	95.01	89.25	9.19617	24.2886	0.378622	4.646	118.7	142.2	137.74	96.9	99.8
AUS 154	45	aus	4	Yes	A	i	CTT	G	Hap.B	6.1994	30.6354	0.202361	4.333	89.79	62.45	83.59	100	95.2	87.26	12.2233	22.9184	0.533342	5.359	94.96	83.9	106.11	70.2	98.54
AUS 169	46	aus	Admix	Yes	A	i	CTT	G	Hap.B	6.39226	35.5648	0.179736	4	96.27	77.7	92.16	100.01	94.65	75.13	17.2988	22.6461	0.763876	4.248	98.3	104.8	104.7	112.5	100.27
AUS 180	48	aus	Admix	Yes	A	i	CTT	G	Hap.B	8.02012	33.4099	0.240052	4	89.3	59.09	82.02	94.73	95.9	87.64	15.5642	23.9587	0.649627	3.748	120.9	100.1	128.43	90.9	103.45
AUS 209	50	aus	Admix	Yes	A	i	CTT	G	Hap.B	6.7119	35.8948	0.186988	3.833	100.2	73.7	93.3	111.11	93.38	91.4	10.6879	23.0319	0.46405	3.748	125.55	104.6	130.85	114.3	101.61
AUS 210	51	aus	Admix	Yes	A	i	YTT	G	Hap.B	8.2001	35.29	0.232363	4	75.9	68.3	74.5	106.06	87.84	84.5	11.7264	24.2193	0.484175	4.248	112.53	86.6	110.87	100.01	104.15
AUS 228	52	aus	Admix	Yes	A	i	CTT	G	Hap.B	7.06951	31.2676	0.226097	4	75.9	59.4	71.4	94.7	85.8	85.67	14.8402	19.7487	0.751451	3.998	105.6	76.8	105.6	90.9	97.58
AUS 267	53	aus	Admix	Yes	A	i	CTT	G	Hap.B	5.14669	38.4936	0.133703	3.4	83.4	58.9	77.6	110.5	93.51	82.76	NA	NA	NA	3.998	87.6	100.1	101.8	63.7	100.36
AUS 268	54	aus	Admix	Yes	A	i	CTT	G	Hap.B	4.56072	38.3853	0.118814	3.6	104.3	79.5	98.4	111.11	96.35	101.38	13.6187	16.8273	0.80932	3.748	89.9	99.9	100.8	81.83	97.56
AUS 280	57	aus	5	Yes	A	i	CTT	G	Hap.B	6.5373	35.7735	0.182741	4.167	108.85	81.55	102.92	107.14	97.3	87.86	13.2049	26.1433	0.505098	4.998	82.28	51.02	79.09	77.8	95.997
AUS 293	59	aus	Admix	Yes	A	i	CTT	G	Hap.B	7.01068	33.0585	0.212069	4	89.6	75.9	86.2	90.48	93.89	82.99	16.215	23.5392	0.688849	4.748	90.3	90.9	98.87	55.59	98.53
AUS 294	60	aus	5	Yes	A	i	CTT	G	Hap.B	6.91105	31.1997	0.22151	4.333	94.8	70.7	89.6	95.2	94.56	85.91	13.8649	24.0712	0.575995	5.248	178.1	182	212.1	157.1	109.91
AUS 309	62	aus	3	Yes	A	i	CTT	G	Hap.C	16.4263	44.8734	0.366059	4.8	63.51	55.08	62.12	77.14	87.91	123.26	22.1263	22.8593	0.967936	5.862	99.03	85.8	123.3	92.26	97.74
AUS 314	63	aus	Admix	Yes	A	i	CTT	G	Hap.C	9.29209	40.1694	0.231323	4	93.2	68.2	87.6	116.7	99.34	92.77	22.0621	22.6786	0.972816	5.457	59.59	45.76	52.82	89	84.21
AUS 317	64	aus	Admix	Yes	A	i	CTT	G	Hap.B	7.24558	32.7908	0.220964	4	83.09	65.64	79.21	88.25	95.76	84.99	17.4773	21.2844	0.821133	4.529	73	44.3	57.5	83.19	94.44
AUS 321	65	aus	Admix	Yes	A	i	YTT	G	Hap.B	6.73961	39.7352	0.169613	3.667	116.89	93.2	111.71	112.49	95.27	96.71	17.4939	23.0757	0.758112	4.748	70.35	74.5	74.91	66.7	87.82
AUS 328	67	aus	5	Yes	A	i	CTT	G	Hap.B	8.5472	33.7074	0.25357	4	93.1	66.4	86.6	113.33	99.42	90.44	15.0727	23.832	0.632455	4.248	93.8	101.3	92.2	87.52	95.94
AUS 335	68	aus	Admix	Yes	G	ii	TCC	C	Hap.C	11.7084	30.3453	0.38584	4.167	74.03	55.1	69.57	99.99	85.15	111.67	15.9378	22.4552	0.709759	4.748	100.3	88.2	102.8	71.5	96.51
AUS 350	69	aus	1	Yes	A	i	CTT	G	Hap.B	9.16208	32.8814	0.27864	4.167	81.52	68.4	78.7	107.16	94.43	93.37	14.0006	21.87	0.640176	4.998	92.02	73.4	91.27	70.02	94.08
AUS 353	70	aus	Admix	Yes	A	i	YTT	G	Hap.B	5.49495	33.2621	0.165202	3.667	97.71	69.8	91.34	113.1	98.28	81.24	13.4534	20.4355	0.658333	4.498	88.88	110.7	94.75	77.8	103.99
AUS 354	71	aus	Admix	Yes	A	i	CTT	G	Hap.B	4.20984	33.7184	0.124853	3.667	82.06	54.93	75.32	105.01	92.18	85.04	13.0157	20.7316	0.627821	3.862	83.15	57.1	82.3	96.5	93.82
AUS 361	72	aus	Admix	Yes	A	i	CTT	G	Hap.B	8.40375	30.2667	0.277656	4	102.5	77.3	97.3	105.6	94.28	83.97	12.491	18.4985	0.675242	4.248	111.1	118.7	133.4	112.5	102.63
AUS 366	75	aus	1	Yes	A	i	CTT	G	Hap.B	12.7239	36.5528	0.348095	4.167	106.24	85.5	101.97	100.01	94.25	98.47	14.9781	22.117	0.677222	4.498	82.24	85.12	98.9	88.9	95.03
AUS 369	76	aus	1	Yes	A	i	CTT	G	Hap.B	7.50431	29.9724	0.250374	4.167	98.9	71.5	93	115.4	92.81	95.99	18.1485	23.4738	0.773139	4.998	124.6	140.7	133.6	87.5	99.89
AUS 385	78	aus	5	Yes	G	ii	TCC	C	Hap.B	7.37065	30.4797	0.241822	4.167	71.8	57.4	68.4	80	92.17	85.31	13.696	20.1024	0.681313	5.248	104.73	139.94	125.38	125	88.59
AUS 391	79	aus	Admix	Yes	A	i	CTT	G	not presented	6.92275	31.2852	0.221279	4.167	114.2	88.1	108.8	93.74	103.04	96.84	15.6543	21.4293	0.73051	4.248	87.31	87.15	84.66	70.02	95.17
AUS 401	80	aus	5	Yes	AG	ii	TCC	C	Hap.B	6.71864	32.5299	0.206537	4.167	87.3	59.8	80.4	92.87	100.4	90.09	9.79167	22.8002	0.429456	3.498	141.4	100.2	124.1	100	106.1
AUS 411	81	aus	5	Yes	A	i	CTT	G	Hap.B	6.30421	33.7327	0.186887	4	91.9	72.1	86.8	87.5	96.54	92.32	14.2925	23.5752	0.606252	3.748	103.38	96.3	102.7	83.4	101.31
AUS 414	82	aus	5	Yes	G	ii	TCC	C	Hap.B	10.2225	37.2475	0.274446	4	103.5	80	98.1	96.15	98.55	97.75	10.1493	22.8058	0.44503	3.998	106.02	98.9	111.47	62.53	100
AUS 415	83	aus	5	Yes	G	ii	TCC	C	Hap.B	12.3037	35.5121	0.346464	4.167	72.7	53.9	68.1	80	96.27	88.14	13.5073	22.5284	0.599569	4.498	99.1	87.6	100.39	71.5	94.29
AUS 417	84	aus	5	Yes	G	ii	TCC	C	Hap.B	7.62108	32.9206	0.231498	3.667	72.33	53	67.89	89.46	95.58	84.68	13.2501	23.8014	0.556692	4.498	112.7	150.9	123	116.7	98.22
AUS 420	85	aus	Admix	Yes	A	i	CTT	G	Hap.B	7.06026	36.5735	0.193043	3.667	96.9	67.16	89.5	83.33	94.72	69.7	11.3127	26.4079	0.428383	4.248	96	79.55	100.2	83.4	98.43
AUS 435	86	aus	Admix	Yes	G	ii	TCC	C	Hap.C	10.0142	36.2854	0.275984	4	65.72	43.82	60.55	94.73	88.91	85.17	15.2976	20.3497	0.751734	4.748	79	42.3	61.45	71.5	87.13
AUS 440	87	aus	Admix	Yes	A	i	CTT	G	Hap.B	7.93585	36.0446	0.220167	3.5	97.5	69.3	90.4	94.4	97.94	77.91	16.2947	19.5981	0.831445	4.248	114	79.84	96.6	116.7	95.63
AUS 453	88	aus	Admix	Yes	G	ii	TCC	C	Hap.B	10.2242	34.6914	0.294719	4.167	86.8	56.23	79.74	115.4	93.71	88.65	13.9746	25.7069	0.543613	4.998	79.4	63.97	72.4	100	84.96
AUS 462	90	aus	Admix	Yes	G	ii	TCC	C	not presented	8.97289	32.2365	0.278346	4	88	64.2	82.4	115.4	98.09	84.1	13.6384	21.9086	0.622513	4.248	98.31	133.9	99.12	100	88.543
AUS 464	91	aus	Admix	Yes	A	i	CTT	G	Hap.B	9.11919	29.9219	0.304766	4.667	85.17	70.8	81.93	86.67	88.77	95.5	9.51519	21.1481	0.449932	4.748	73.2	61	68	83.4	86.2
BALAM AUS	93	aus	5	Yes	A	i	CTT	G	Hap.B	5.97516	39.5134	0.151219	3.833	87.4	69.3	83.5	88.9	94.72	75.94	8.527	21.7916	0.391298	NA	NA	NA	NA	NA	NA
BORO	94	aus	Admix	Yes	A	i	CTT	G	Hap.C	8.47001	35.1577	0.240915	4	59.67	31.86	52.48	73.33	92.01	66.37	22.9408	16.2206	1.4143	5.748	71.1	51.84	68.84	109.1	88.98
BORO BLACK	95	aus	4	Yes	G	ii	TCC	C	not presented	11.7985	29.9998	0.393286	4.833	68.89	37.56	61.06	69.7	90.04	58.87	23.5328	24.0004	0.980515	6.248	86.54	48.68	80.66	108.34	91.02
BCULARN	96	aus	Admix	Yes	A	i	YTT	S	Hap.B	7.87443	40.678	0.193579	4	77.9	58.1	74.4	87.5	94.25	75.31	20.0673	21.9038	0.916157	5.195	80.07	57.23	72.74	80.1	98.7
AUSMERI	97	aus	Admix	Yes	A	i	CTT	G	Hap.B	9.32336	37.7846	0.246751	4.667	67.73	52.37	64.37	113.33	80.6	76.98	13.897	25.9017	0.53653	5.998	115.44	114.9	113.6	156	101.41
ARC 14855	99	aus	4	Yes	A	i	CTT	G	Hap.B	6.48807	36.6273	0.177137	4	79.5	59.83	76	112.5	91.92	78.02	NA	NA	NA	NA	NA	NA	NA	NA	NA
ARC 14950	101	aus	Admix	Yes	A	i	CTT	G	Hap.B	8.08736	34.1975	0.23649	4.167	69.6	50.1	65.5	108.3	89.93	75.38	16.0604	19.6012	0.819359	4.248	73.5	55.6	68.8	120	87.99
ARC 14965	102	aus	Admix	Yes	G	ii	TCC	C	not presented	7.35284	28.0737	0.261912	4.167	92.1	70.4	86.9	100	96.5	96.45	18.1083	23.3412	0.775806	3.998	89.1	51.8	77.8	100	93.66
ARC 14969	103	aus	Admix	Yes	G	ii	TCC	C	Hap.A	6.9221	32.7074	0.211637	3.833	71.49	43.76	64.26	93.75	91.14	66.31	9.93316	21.6651	0.458487	4.359	126.11	95.64	125.5	129.55	101.82
ARC 7098	104	aus	Admix	Yes	A	i	YTT	G	Hap.B	6.52638	32.8571	0.19863	4	104.2	93.6	101.7	127.3	95.82	98.34	11.6227	22.9542	0.506346	5.498	69.63	44.42	62.91	80.02	92.89
BROWN GORA S.B. 92	105	aus	4	Yes	A	i	CTT	G	Hap.B	5.97451	34.8941	0.171219	3.333	83.59	58.65	77.47	104.5	92.32	88.95	13.6671	21.7874	0.627296	4.248	96.33	80.78	102.36	112.5	97.32
AUS PADDY(BLACK)	106	aus	Admix	Yes	A	i	CTT	G	not presented	6.27428	31.0347	0.20217	3.333	89.97	65.98	84.2	91.67	95.05	92.07	15.4992	26.8873	0.57645	4.498	104.3	116.56	110.3	111.1	99.32
ANJANI	108	aus	Admix	Yes	A	i	YTT	G	Hap.B	7.20161	28.0845	0.256427	4	93.8	52.26	83.5	106.24	88.65	69.35	11.9337	23.2158	0.514032	4.998	95.29	84.3	99.58	66.69	92.08
BAUSPHR	109	aus	Admix	Yes	A	i	YTT	G	Hap.B	5.76297	36.1903	0.159241	3.8	78.3	47.5	71	94.1	86.4	56.96	12.7696	25.411	0.502522	4.998	95.7	146.1	126	91.7	90.73
BIR CONA	110	aus	5	Yes	A	i	CTT	G	Hap.B	6.57585	30.0676	0.218702	3.833	84.4	57.5	78.4	93.74	90.59	78.74	10.3792	23.8749	0.434731	4.748	92.62	89.2	92.31	71.5	91.93
AUS KUSHI	111	aus	Admix	Yes	A	i	YTT	G	not presented	9.49857	28.5077	0.333193	3.667	67.97	47.08	62.64	88.235	90.91	87.65	12.6799	24.8131	0.511015	3.998	107.07	87.27	99.78	100.01	102.71
SLO 19	113	aus	Admix	Yes	A	i	CTT	G	Hap.C	6.95081	37.4566	0.18557	4	84.11	53.26	76.94	79.4	96.15	56.21	17.0277	18.2543	0.932809	4.498	93.48	72.56	89.99	72.7	97.49
EARLY SUTARSAR 39	114	aus	Admix	Yes	A	i	CTT	G	not presented	9.72928	36.7541	0.264713	3.833	78.29	43.06	69	69.23	91.2	71	20.4525	25.1973	0.811692	4.124	139	111.1	131.4	113.8	101.59
PHULPATTAS 72	115	aus	Admix	Yes	A	i	CTT	G	Hap.D	7.8464	35.265	0.222498	4	57.03	36.34	51.77	92.31	88.93	65.06	13.389	26.3201	0.508699	5.498	102.72	74.6	122.38	105	86.14
KADA-68-1	117	aus	4	Yes	G	ii	TCC	C	Hap.A	6.12826	39.7638	0.154116	3.167	77.32	52.43	71.77	72.22	94.62	63.93	13.1858	21.7932	0.60504	3.498	80.84	54.14	74.72	100	99.42
CTG250	119	aus	Admix	Yes	A	i	CTT	G	Hap.B	7.22115	38.1345	0.18936	3.667	127.6	109.9	124.3	105.6	103.38	83.02	13.7159	22.4476	0.61102	3.998	92.4	68.2	72.8	100	103.48
JW102	120	aus	4	Yes	G	ii	TCC	C	not presented	10.094	35.0852	0.287698	3.833	83.08	54.45	76.09	120.37	91.23	64.16	14.5756	27.9404	0.521667	4.998	116.24	116.3	138.4	110	96.21
KHAILAORGOABEZ	121	aus	3	Yes	A	i	CTT	G	Hap.D	6.47906	37.8143	0.171339	4.25	61.7	43.9	57.8	77.1	89.12	87.37	15.7473	24.6969	0.637625	4.498	94.1	64.07	93	96.9	99.88
KELE(AUS)	122	aus	Admix	Yes	A	i	CTT	G	Hap.B	5.41741	28.8467	0.1878	3.333	73.55	46.86	68.59	90.28	87.17	100.41	16.7897	21.1782	0.792781	4.998	99.37	67.6	106.41	137.49	85.83
CHAMKA	123	aus	Admix	Yes	A	i	CTT	G	Hap.B	5.92875	38.2497	0.155001	4	71.92	54.65	69.17	95.8	92.28	117.21	17.3932	23.8655	0.728799	4.998	120.5	80.19	122.1	111.12	91.32
KUMBI	125	aus	Admix	Yes	A	i	CTT	G	Hap.B	8.76228	32.0893	0.27306	4.5	68.05	53.59	64.93	92.87	86.44	80.61	11.8853	23.2728	0.510695	5.248	91.34	65.6	94.76	75	93.9
MUNSHISHAIL	126	aus	Admix	Yes	A	i	CTT	G	Hap.C	7.18386	34.043	0.211023	4.167	62.15	37.75	55.86	113.33	85.29	72.79	16.1101	25.1588	0.640336	4.998	91	73.8	79.4	116.7	93.11
SHONI	127	aus	1	Yes	A	i	CTT	G	Hap.B	7.02357	32.7123	0.214707	4	99.21	52.8	85.38	90.28	96.02	97.32	11.9144	24.9453	0.47762	4.748	102.02	115.5	115.24	77.8	105.68
CUNAIL	129	aus	3	Yes	A	i	CTT	G	Hap.C	10.934	32.0442	0.341217	4.8	68.8	40.22	62.78	70.37	88.51	113.44	24.7454	20.3321	1.21706	5.748	70	45.2	71.1	100.01	83.22
PHUL DUMRA	132	aus	Admix	Yes	A	i	CTT	G	Hap.B	9.5103	36.751	0.258777	4.167	46.12	33.69	43.32	101.9	78.25	83.51	13.8493	24.4783	0.565779	3.748	96.2	88.3	105.61	100.01	91.46
DHALIBORO 105-2	133	aus	3	Yes	A	i	CTT	G	Hap.C	13.7144	37.6852	0.363919	4.667	26.81	23.24	26.16	84.6	68.94	88.2	15.3206	21.3162	0.71873	4.998	66.31	43	64.3	81.8	85.61
DHALIBORO 111-3	134	aus		Very low sequence depth (0.85x), no GWAS	#N/A	#N/A			#N/A	9.64054	37.9006	0.254364	4.4	54.48	38.18	50.63	75.05	83.45	78.87	12.5559	22.1555	0.566716	4.248	69.86	51.104	65.13	62.51	90.81
KALIBORO 26	136	aus	3	Yes	A	i	CTT	G	Hap.C	9.47433	36.0618	0.262725	4.8	50.99	32.9	47.16	87.26	80.09	89.31	13.912	22.3978	0.621132	4.998	63.9	56.9	69.3	66.7	88.24
KALIBORO 41-1	137	aus	3	Yes	A	i	CTT	G	Hap.C	11.7134	39.0948	0.299616	5	41.9	31.69	40.11	85	76.91	68.11	15.2793	22.715	0.672654	5.748	58.2	37.99	63.33	81.8	89.33
KALIBORO 138-2	139	aus	3	Yes	A	i	CTT	G	not presented	14.488	36.1554	0.400714	5.4	45.94	56.54	47.54	106.7	71	119.59	16.3547	20.3676	0.802977	5.248	95.5	55.43	84	83.3	95.1
KALIBORO 704	140	aus	3	Yes	A	i	CTT	G	Hap.C	9.62617	39.7131	0.242393	4.667	34.15	25.47	32.24	56	79.89	102.79	12.0477	23.3109	0.516826	4.498	81.53	48.25	82.57	84.63	96.61
KAL BURI	141	aus	1	Yes	A	i	CTT	G	Hap.B	7.65311	32.673	0.234234	4	74.4	57	70	77.27	86.09	94.9	13.1076	24.1204	0.543423	4.248	99.93	101.15	108.32	91.19	92.85
CHANDRA KANA	144	aus	Admix	Yes	A	i	CTT	G	Hap.B	2.97868	40.9311	0.0727729	3.167	80.04	54.12	73.31	96.67	90.08	99.11	11.0829	22.7828	0.486461	3.748	72.27	44.46	63.51	84.63	86.36
HIJLI	147	aus	1	Yes	A	i	CTT	G	Hap.B	4.31145	37.5353	0.114864	3	89.54	61.85	83.02	100	91.17	96.4	12.0269	21.3282	0.563896	3.498	88.42	77.2	83.8	75	92.53
KALINDI	150	aus	4	Yes	A	i	CTT	G	not presented	4.71499	33.6102	0.140284	3.8	73.1	55.99	69.2	76.8	94.93	109.68	NA	NA	NA	NA	NA	NA	NA	NA	NA
KALO BIRA	151	aus	1	Yes	G	ii	TCC	C	Hap.B	6.39341	32.9763	0.193879	4	62.13	45.43	57.93	94.44	88.24	84.9	12.8554	22.8819	0.561816	4.498	76.53	60.8	75.41	80	90.51
KELE BARI	152	aus	Admix	Yes	A	i	CTT	G	Hap.B	6.0283	37.0886	0.162538	4	67.07	42.29	60.08	80	96.28	96.73	11.8416	25.6359	0.461916	NA	NA	NA	NA	NA	NA
KHASHIA PANJA	153	aus	Admix	Yes	A	i	CTT	S	Hap.B	6.27414	34.7159	0.180728	3.833	111.07	66.08	98.56	94.44	96	77.543	13.4099	20.6633	0.648974	4.248	89.66	84	87.94	87.5	89.91
M 136-20	155	aus	Admix	Yes	A	i	CTT	G	Hap.B	8.83037	31.8244	0.277471	4.167	79.39	54.41	73.7	89.29	94.06	94.11	15.8712	25.8754	0.613371	5.248	62.4	31.6	53.5	77.8	96.41
NAI DUMUR	156	aus	Admix	Yes	A	i	CTT	G	Hap.B	8.54927	37.2323	0.22962	3.833	80.9	60.5	76.2	88.47	94.5	86.66	17.4612	21.7645	0.802277	4.748	88.54	61.3	78.72	90	97.12
PADMA SAIL	157	aus	5	Yes	A	i	CTT	G	Hap.B	6.34077	31.7129	0.199943	3.833	69.08	59.5	67.27	78.43	90.74	89.3	17.4706	22.8808	0.763547	4.998	97.2	72.89	89.24	100	91.93
SHAMLA MEGHI	158	aus	Admix	Yes	A	i	CTT	G	Hap.B	6.31402	37.365	0.168982	3.667	104.1	81.9	98.9	109.4	95.75	91.58	14.6189	22.7681	0.642077	4.248	102.1	75.3	89.4	88.89	99.89
SHETE BHADO	159	aus	Admix	Yes	G	ii	TCC	C	Hap.B	11.6709	33.4189	0.34923	4.5	47	31.85	43.8	60	88.32	61.74	12.4105	19.7698	0.627751	4.248	83.86	85.2	88	109.1	86.58
SOA MUKHI	160	aus	Admix	Yes	A	i	CTT	G	not presented	8.15797	34.3657	0.237387	4	89.8	70.5	85.6	78.27	99.01	76.83	14.58	23.9687	0.608294	4.498	94	84.7	91.7	81.83	96.632
SXC290	162	aus	Admix	Yes	A	i	CTT	G	Hap.B	5.75413	32.567	0.176686	4	60.19	39.11	55.71	73.85	85.46	78.12	15.5973	16.0956	0.96904	4.529	96.5	NA	NA	96.5	85.4
HABIGANJ BORO 2	163	aus	Admix	Yes	G	ii	TCC	C	Hap.B	13.8824	27.1887	0.510592	4.5	86.08	66.01	82.16	118.2	87.73	76.27	13.2413	24.0785	0.549925	5.248	89.49	79.6	88.8	116.7	92.6
SORIBHOG	164	aus	2	Yes	A	i	CTT	G	Hap.B	8.66052	32.9058	0.263191	4.167	81.94	57.21	76.62	99.99	98.14	70.39	16.8687	23.1539	0.728547	5.248	116.1	62.3	99.4	224.9	97.06
DESHI BORO	165	aus	3	Yes	A	i	CTT	G	Hap.C	11.2675	33.361	0.337745	4.333	74.73	60.87	72.43	57.58	96.75	116.87	19.8623	21.2351	0.935353	5.248	74.42	44	72.25	76.48	99.5
JAGLE BORO	166	aus	3	Yes	A	i	CTT	G	Hap.B	8.963	38.0192	0.235749	4.833	47.47	36.05	45.19	71.4	82.36	97.52	20.5299	22.6017	0.908332	6.248	69.68	44.6	68.7	107.7	92.15
SORISHAFUL	167	aus	Admix	Yes	A	i	CTT	G	Hap.B	6.89885	35.3322	0.195257	3.833	88.97	71.6	84.63	111.78	91.75	84.04	13.7376	23.4232	0.586494	3.979	105.52	109.6	102.7	135.4	100.71
KADA-176-12	168	aus	4	Yes	G	ii	TCC	C	not presented	6.08795	33.5769	0.181313	3.333	115.84	89.9	109.44	133.3	92.31	107.5	14.1459	22.5611	0.627003	3.124	87.4	84.8	86.3	114.48	92.04
DHALAI KACHARI	169	aus	Admix	Yes	A	i	CTT	G	Hap.B	8.83036	30.9905	0.284938	4.167	103.54	74.9	96.63	99.99	96.28	66.61	20.1888	25.7365	0.784441	4.748	118.7	103.78	103.4	100	99.27
MOTZHUL	171	aus		No, as no SNPs	#N/A	#N/A			#N/A	7.0734	36.988	0.191235	3.667	68.29	47.54	63	87.96	90.75	90.05	15.356	23.8701	0.643317	3.748	122.09	98.29	124.9	144.43	100.83
CN2-175-5-31	172	aus	Admix	Yes	A	i	CTT	G	Hap.B	5.87722	35.4586	0.165749	3.833	80.61	61.5	75.97	95.24	96.82	102.17	14.2481	21.449	0.664277	3.998	138.1	111.8	131.87	133.3	102.34
DHINGHA	173	aus	Admix	Yes	A	i	CTT	G	not presented	5.04922	32.8665	0.153628	3.667	89.6	67.35	84.28	102.56	98.12	95.08	9.09282	23.1834	0.392212	4.498	92.97	88.83	92.4	112.5	94.25
DA2	174	aus	3	Yes	A	i	CTT	G	Hap.C	11.1	34.9925	0.317212	4	54.57	36.85	51.6	57.58	96.73	97.2	24.3946	19.9306	1.22398	5.248	76.5	40.1	69.76	84.63	93.13
Code No BI 93	176	aus	Admix	Yes	A	i	CTT	G	Hap.A	9.55514	25.1227	0.380339	3.833	86.4	67.9	82	111.1	93.8	83.8	12.0755	20.2968	0.594947	3.998	87.07	112.1	91.25	66.7	93.58
KALI AUS	177	aus	4	Yes	A	i	CTT	G	Hap.B	4.92467	36.6777	0.134269	3	104.9	84.2	100.1	125	94.1	85.75	14.9713	20.3894	0.734267	3.748	78.14	81.3	92.76	90.61	87.69
SATHA	179	aus	Admix	Yes	G	ii	TCC	C	not presented	8.10932	35.3323	0.229516	4	63.37	47.42	59.67	101.85	86.37	99.11	13.4955	22.2551	0.606402	5.998	100.6	79.3	97.2	111.1	85.05
DULAAUS	180	aus	4	Yes	A	i	CTT	G	Hap.B	7.10961	36.9851	0.192229	4.167	68.24	48.25	64.97	105.6	93.2	89.33	10.8122	19.2817	0.56075	4.248	72.91	51.1	78.33	77.8	90.35
CHINGER	181	aus	4	Yes	A	i	CTT	G	Hap.B	6.7619	36.912	0.18319	3.833	63.95	42.11	59.01	90.9	93.74	84.17	18.3121	25.2178	0.726158	5.498	91.2	102.5	98.3	100.01	87.91
T 65	183	aus	Admix	Yes	A	i	CTT	G	Hap.B	7.07372	35.2276	0.2008	3.5	123.3	88.2	115.4	107.2	99.69	74.67	13.8838	22.3827	0.620292	3.748	110.84	118.86	106.36	94.5	95.86
SAITA BORO	184	aus	3	Yes	A	i	CTT	G	Hap.D	7.69476	34.7669	0.221324	4.25	60.09	47.45	58.06	60	90.51	88.94	16.3024	18.9883	0.858551	4.498	84.2	71.1	112.1	90.5	90.85
KUDA	185	aus	4	Yes	G	ii	TCC	C	Hap.A	6.71782	34.1713	0.196592	3.333	64.29	47.11	60.42	86.21	92.12	86.73	12.475	20.8771	0.597546	3.498	114.5	114.9	124.1	108.3	99.94
DUBHI GORA	189	aus	Admix	Yes	A	i	CTT	G	Hap.B	7.34946	34.4725	0.213197	4.167	92.6	67.5	86.2	127.78	96.5	86.05	14.0928	22.2292	0.633979	4.979	69.24	79.89	68.23	109.06	85.3
CHENGRI 1	192	aus	4	Yes	A	i	CTT	G	Hap.B	7.00729	31.0463	0.225704	4	80.7	48.51	73.15	82.49	100.47	82.93	11.7425	28.0278	0.418957	NA	NA	NA	NA	NA	NA
JABAHUL	194	aus	1	Yes	A	i	YTT	G	Hap.B	4.65724	32.788	0.142041	3.8	72.6	51.43	67.51	84.21	93.26	91.31	13.8087	21.1928	0.651576	3.248	99.3	111.4	106.6	100.01	98.8
RAJ MUNDO	195	aus	1	Yes	A	i	YTT	G	Hap.B	7.10718	32.129	0.221208	4	88.1	63.3	81.7	111.11	89.65	102.11	15.4439	26.828	0.575665	4.748	89.85	136.4	101.96	90.92	98.56
WHITE DUBHI	198	aus	4	Yes	A	i	CTT	G	Hap.B	6.5585	39.8396	0.164623	4.167	57.71	43.56	54.7	83.3	93.44	78.39	15.8982	23.3875	0.679775	4.998	95.9	84.1	104.11	110	100.74
ARC 7229	199	aus	2	Yes	A	i	CTT	G	not presented	14.2872	26.4045	0.541089	4.333	49.82	43.08	48.28	83.3	81.97	74.57	NA	NA	NA	NA	NA	NA	NA	NA	NA
BJ 1	200	aus	Admix	Yes	A	i	CTT	G	not presented	6.54549	34.5736	0.189321	4	61.54	42.39	58.18	78.57	90.63	101.2	18.3174	20.737	0.883319	4.998	74	47.9	87.4	100.01	91.74
DV85	203	aus	Admix	Yes	A	i	CTT	G	not presented	10.3671	28.7572	0.360505	4.167	77.96	56.61	73.34	108.33	85.08	80.37	14.8702	22.0393	0.674714	4.498	117.1	86.2	112.6	111.1	89.27
Jhona 349	205	aus	Admix	Yes	A	i	YTT	G	Hap.D	6.33017	38.1686	0.165848	4	65.74	48.12	62.3	99.21	87.6	71.53	12.3559	25.214	0.490041	5.498	104.81	105.9	112.38	90.92	96.16
Kalamkati	206	aus	Admix	Yes	A	i	CTT	G	not presented	6.86169	35.5793	0.192856	4	67.9	53.1	64.7	77.2	97.61	80.43	14.8975	23.366	0.637572	5.248	95.27	97.6	96.75	100	96.71
Kasalath	207	aus	4	Yes	A	i	CTT	G	Hap.B	5.96676	37.858	0.157609	4	71.25	57.6	68.58	83.33	94.68	93.31	11.4855	18.9324	0.606657	4.998	65	44.9	58	58.01	87.01
T 1	208	aus	Admix	Yes	A	i	CTT	G	Hap.B	6.48584	40.157	0.161512	3.833	94.95	71.45	89.98	100	100.6	69.04	10.8674	28.343	0.383425	3.692	117.16	118.2	125.66	105.4	98.88
T26	209	aus	Admix	Yes	A	i	CTT	G	Hap.C	8.50217	39.7421	0.213934	4	102.33	79.5	97.22	113.33	97.59	80.34	15.8351	25.4716	0.621679	4.498	108.07	138.5	113.36	57.18	95.79
CTG 1516	211	aus	5	Yes	A	i	CTT	G	Hap.B	7.89146	33.964	0.232348	4	85.5	80.17	84.3	123.54	96.21	96.62	16.8597	25.0435	0.673216	5.248	108.5	111.1	125.8	100.01	98.99
DD 62	212	aus	Admix	Yes	G	ii	TCC	C	Hap.B	11.5075	30.3831	0.378746	4.167	61.98	45.02	58.44	100	86.15	73.74	16.1339	24.2533	0.665225	4.498	113.67	84.35	121.19	99.7	96.24
DJ 123	213	aus	1	Yes	A	i	CTT	G	Hap.B	7.09396	35.5428	0.199589	3.833	65.04	48.79	61.19	86.67	93.41	105.56	14.0115	25.2217	0.555531	4.498	105.9	143	128.88	100	100
DJ 24	214	aus	5	Yes	A	i	CTT	G	Hap.B	7.67932	32.8619	0.233684	3.833	72.7	46.92	66.04	105.9	91.27	85.78	13.473	21.1515	0.636977	4.748	138.74	193.5	144.31	133.3	101.19
DM 43	215	aus	Admix	Yes	AG	i	YTT	G	Hap.C	11.6095	29.091	0.399074	4	67.46	52.11	63.83	98.8	84.45	83.79	18.5546	19.977	0.928799	5.248	120.29	105.7	115.14	91.7	95.62
DM 59	217	aus	5	Yes	A	i	CTT	G	Hap.B	8.50024	32.5474	0.261165	4	93.4	75.8	89.3	77.8	96.11	86.05	12.9909	21.2472	0.611419	4.248	108.4	109.4	116.6	100	98.62
DV 123	219	aus	5	Yes	G	ii	TCC	C	Hap.B	12.6322	32.8238	0.38485	4.167	87.5	73.8	84.8	93.7	91.26	94.72	11.1558	23.4769	0.475181	4.748	82.69	75.7	82.38	83.4	91.86
Ghorbhai	220	aus	Admix	Yes	A	i	CTT	G	Hap.B	8.73408	29.4368	0.296706	3.833	102.9	80.2	97.9	110	94.47	70.9	13.4517	22.8547	0.588574	3.748	101	98	95	116.7	92.53
Goria	221	aus	Admix	Yes	A	i	CTT	G	Hap.B	5.29346	34.2197	0.15469	4	124.7	97.9	119.2	119.99	103.87	92.3	8.85151	23.6376	0.374468	3.979	117.97	127.61	119.72	101.14	95.73
Jamir	222	aus	3	Yes	A	i	CTT	G	Hap.D	7.01935	32.9216	0.213214	3.833	66.03	56.61	64.28	68.97	92.01	81.18	17.7247	28.3614	0.624958	5.748	84.52	54.44	84.3	83.35	95.8
Kachilon	223	aus	1	Yes	A	i	CTT	G	Hap.B	5.87417	38.5759	0.152276	4	80.2	65.97	77.33	104.76	94.81	84.16	12.91	18.6981	0.690445	3.862	173.13	151.61	176.91	99.9	111.01
DZ 193	224	aus		Very low sequence depth (1.86x). No used in GWAS	#N/A	#N/A			#N/A	6.78108	38.8949	0.174343	4	89.28	69.3	84.39	105.89	90.82	91.33	10.3594	30.8656	0.335629	4.498	128.77	130.9	129	120	104.58
Karkati 87	225	aus	Admix	Yes	A	i	CTT	G	Hap.C	6.53838	42.2141	0.154886	4.333	49.09	36.68	46.52	64.7	86.41	71.12	17.0785	24.0779	0.709303	3.998	87.1	64.83	85.8	100.01	97.84
ARC 10376	226	aus	1	Yes	A	i	CTT	G	Hap.B	8.84154	38.3301	0.230668	4	73.3	44.65	66.3	85.7	92.04	92.17	10.5236	25.9682	0.405249	4.248	80.8	90.6	90.1	100	94.93
Surjamkuhi	228	aus	5	Yes	G	ii	TCC	C	Hap.B	7.81086	31.6305	0.24694	4.333	78.58	65.13	75.7	92.3	92.76	97.28	14.3355	20.4453	0.701161	4.498	97.8	112.4	94.2	100	95.2
PTB 30	229	aus	Admix	Yes	A	i	CTT	G	not presented	5.82231	36.2803	0.160481	3.167	102.2	81.3	97.4	91.31	96.56	78.34	16.8313	24.1856	0.695923	3.498	95.57	114.6	97.2	80.02	93.88
Boraya	232	Japonica		No	#N/A	#N/A			#N/A	9.31146	43.9534	0.211849	4.2	55.5	38.27	52.72	72.41	92.19	89.23	17.0715	22.5973	0.755468	4.248	105.11	74	107	122.2	104.14
Deshi boro	235	Indica		No	#N/A	#N/A			#N/A	10.249	31.6015	0.324318	4.8	83.85	59.39	79.14	79.17	94.63	114.92	24.4405	22.5108	1.08572	4.998	90.8	62.77	91.49	100	98.87
Tupa	236	aus	3	Yes	A	i	YTT	G	not presented	7.59558	36.8997	0.205844	4.4	61.1	48.81	58.92	85.71	85.79	89.96	13.167	22.4676	0.586046	4.998	68.68	44.59	63.15	81.8	94.93
Lafai	239	aus	3	Yes	A	i	CTT	G	Hap.C	7.97559	37.2498	0.214111	4.2	88.6	82.8	87.6	106.7	96.04	122.02	16.156	22.8751	0.706267	4.498	84.8	60.4	87.9	84.6	94.64
Omni boro	240	aus	3	Yes	A	i	CTT	G	Hap.C	8.62936	35.7801	0.241178	4.167	68.9	45.53	65.1	64.39	90.18	97.19	16.6186	22.9213	0.725027	4.748	75.8	46.2	65.1	78.58	93.09
Gobir sail	243	Japonica		No	#N/A	#N/A			#N/A	10.3588	33.0339	0.313582	3.5	79.1	64.58	77.14	86.81	89.15	85.28	13.9558	18.1475	0.76902	4.248	95.61	51.38	87.41	100.01	99.86
Dumsia 81	244	Japonica		No	#N/A	#N/A			#N/A	5.85554	33.02	0.177333	3.75	85.9	60.8	80.4	97.1	89.33	60.65	10.01	21.4884	0.465831	4.498	89.69	65.3	87.9	85.7	95.7
Gul tepi	247	aus		Yes	#N/A	#N/A			#N/A	7.67772	41.9286	0.183114	4.2	50.91	32.47	47.84	83.5	86.39	92.39	NA	NA	NA	4.862	83.63	52.45	80.03	80.4	97.933
Bachi boro	250	Japonica		No	#N/A	#N/A			#N/A	10.7799	34.4286	0.313108	3.5	62.32	35.83	57.71	70.65	95.26	89.4	10.3513	21.3237	0.485435	4.498	105.7	75.63	103.35	88.9	100.97
Asahi	252	Indica		No	#N/A	#N/A			#N/A	7.10147	34.5086	0.205788	4.2	54.84	47.98	53.65	97.78	78.758	74.33	13.5432	21.5435	0.628646	4.998	87.64	98.6	92.39	82.9	83.73
BR 16	255	aus	Admix	Yes	A	i	CTT	G	not presented	15.9027	27.5891	0.576413	4.333	94	65.4	88.8	88.24	90.01	99.08	17.4545	22.3434	0.781193	4.748	119	124.3	118.7	72.75	94.28
BRRI dhan47	258	Indica		No	#N/A	#N/A	CTT	G	#N/A	4.05713	36.2324	0.111975	3	132.2	109	126.8	90	106.96	94.28	10.0142	22.2332	0.450416	3.998	112.31	151.7	140	80	97.02
BINA dhan 5	260	Indica		No	#N/A	#N/A			#N/A	10.1631	28.1064	0.361594	4.333	62.4	39.65	58.12	85.7	80.8	87.13	NA	NA	NA	NA	NA	NA	NA	NA	NA
Iratom 24	261	Indica		No	#N/A	#N/A			#N/A	12.0077	32.3576	0.371094	4.167	97.4	78.5	93.8	100	89.35	98.24	NA	NA	NA	NA	NA	NA	NA	NA	NA
Purple Puttu	264	aus	2	Yes	A	i	CTT	G	Hap.B	7.43187	29.0608	0.255736	3.667	112.9	77.4	104.9	138.4	87.7	76.35	13.9612	24.7154	0.564878	4.248	106.8	89.8	112.3	80.03	99.09
P 79	265	aus	Admix	Yes	A	i	CTT	G	not presented	7.2944	32.4853	0.224545	4.833	38.13	19.81	33.73	82.14	67.6	62.844	14.6014	23.9041	0.610832	4.79	104.3	68.77	102.4	112.07	88.37
Polman	266	aus	Admix	Yes	A	i	CTT	G	Hap.B	6.62992	35.6659	0.18589	4	89.5	61.18	83.22	100	90.4	65.57	14.2246	23.2469	0.611889	5.359	114.1	113.4	128	126.5	100.65
DJ 53	267	aus	5	Yes	A	i	CTT	G	Hap.B	6.25671	30.2396	0.206904	4.5	71.9	51.16	67.5	72.7	88.26	83.8	13.7417	21.9065	0.627289	4.498	73.34	86.4	78.25	57.18	93.39
IARI 6621	269	aus	2	Yes	A	i	CTT	G	Hap.D	9.5187	33.3587	0.285344	4.333	49.43	34.28	45.76	102.56	81.28	63.55	16.5476	20.5111	0.806763	4.998	87.43	87.7	84.16	100	89.48
99216	271	aus	2	Yes	A	i	CTT	G	Hap.C	6.12089	31.9873	0.191354	4	83.7	65.5	79.8	101.2	94.61	70.54	16.6624	25.5482	0.652195	5.498	90.94	90.3	89.27	85.7	104.5
NP 97	272	aus	Admix	Yes	A	i	CTT	G	Hap.B	6.89495	38.6848	0.178234	3.833	94.19	65.54	87.56	94.73	93	72.6	13.4726	23.5173	0.57288	4.248	84.78	83.1	87.55	80	95.13
DV 118	273	aus	5	Yes	A	i	CTT	G	Hap.B	7.29496	38.5329	0.189318	3.833	55.43	43.22	52.55	71.429	91.03	83.17	15.6387	25.3975	0.615757	5.748	87.4	95.6	89.9	116.7	87.82
Pachodi 427	274	aus	Admix	Yes	A	i	CTT	G	Hap.B	6.83955	33.8205	0.202231	3.833	62.19	47.53	59.43	77.41	87.89	102.71	18.3561	18.7195	0.980586	5.248	78.14	65.99	92.37	100.01	84.53
Bowalia	275	aus	Admix	Yes	A	i	CTT	G	not presented	5.68025	36.3218	0.156387	3.667	100.2	80.9	96.3	100	92.87	97.46	14.3852	18.3855	0.782422	4.748	57.2	62	59.5	56.5	99.86
ARC 10303	276	aus	1	Yes	A	i	CTT	G	Hap.B	7.48721	33.2862	0.224934	4.333	78.25	55.99	73.34	94.4	95.43	82.26	8.45535	22.2265	0.380418	5.748	83.88	76.5	81.5	90.49	103.11
Thubri	279	aus	Admix	Yes	A	i	CTT	G	Hap.B	6.52227	28.8292	0.226238	3.667	87.3	70.2	83.5	93.8	91.19	98.13	20.3375	26.1607	0.777406	NA	NA	NA	NA	NA	NA
Fulbadam	280	aus	Admix	Yes	A	i	CTT	G	Hap.A	11.5338	28.614	0.403081	4.167	64.11	51.4	61.49	93.1	85.14	84.78	16.8188	22.3925	0.751092	4.998	86.33	80.2	87.92	108.34	98.62
AZUCENA	281	Japonica		No	#N/A	#N/A			#N/A	9.68455	32.9134	0.294243	3.2	82.62	63.1	78.18	93.3	101.7	90.95	13.0963	19.0194	0.688575	4.498	73.2	77.5	82.1	80.03	91.4
IR 64-21	285	Indica		No	#N/A	#N/A			#N/A	8.18405	33.6453	0.243245	4.167	98.44	81.5	95.06	96.42	87.77	106.98	NA	NA	NA	NA	NA	NA	NA	NA	NA
M 202	287	Japonica		No	#N/A	#N/A			#N/A	8.74095	30.8481	0.283354	4.167	74.6	58.15	70.8	126.7	91.44	95.45	NA	NA	NA	NA	NA	NA	NA	NA	NA
MOROBEREKAN	289	Japonica		No	#N/A	#N/A			#N/A	10.1995	25.5621	0.39901	3.333	72.17	58.26	68.88	100.01	86.73	87.42	NA	NA	NA	NA	NA	NA	NA	NA	NA
N 22	290	aus	Admix	Yes	A	i	YTT	G	Hap.B	8.29522	32.3481	0.256436	4	50.55	35.72	46.91	86.7	79.57	78.65	NA	NA	NA	NA	NA	NA	NA	NA	NA
POKKALI	292	Indica		No	#N/A	#N/A	CTT	G	#N/A	4.46437	40.8756	0.109218	3	74.01	45.86	67.59	78.9	91.77	56.788	9.09827	21.6329	0.420576	3.498	86.59	49.87	74.28	90.5	100.58
ZHENSHAN 97 B	297	Indica		No	#N/A	#N/A			#N/A	3.99415	35.652	0.112031	3.167	80.69	62.3	76.42	100	88.71	80.6	9.57595	23.2517	0.411839	4.498	86.5	82.7	90.4	100	86.78
CYPRESS	299	Japonica		No	#N/A	#N/A			#N/A	8.97477	29.6311	0.302883	4	82.26	56.38	76.6	96	97.1	82.15	11.7088	18.9871	0.616668	4.998	75.36	45.6	75.5	67.7	90.23
Hor Kuch	check cultivar			No	#N/A	#N/A			#N/A	7.54116	32.0119	0.235574	4	61.67	41.81	58.15	79.25	84.66	69.29	9.05736	23.749	0.381378	3.79	103.4	74.2	105.5	68.91	98.33
IR 64	check cultivar			No	#N/A	#N/A			#N/A	NA	NA	NA	NA	NA	NA	NA	NA	NA	NA	NA	NA	NA	NA	NA	NA	NA	NA	NA
IR29	check cultivar			No	#N/A	#N/A			#N/A	5.11098	27.0033	0.189272	4	104.2	89	101.5	92.74	98.72	102.93	21.834	22.9822	0.950039	5.748	88.23	81.6	86.5	54.57	85.31
IR36	check cultivar			No	#N/A	#N/A			#N/A	8.84736	29.23	0.302681	4.0909	124.98	107.9	122.2	105.57	106.19	107.81	NA	NA	NA	NA	NA	NA	NA	NA	NA
Italica Carolina	check cultivar			No	#N/A	#N/A			#N/A	6.38917	35.4861	0.180047	4.083	63.08	46.32	59.37	97.22	88.96	79.73	10.1924	22.4303	0.454403	5.248	80.8	71.1	95.3	75.9	92.87
Pokkali	check cultivar			No	#N/A	#N/A			#N/A	2.38699	37.9992	0.0628169	3	86.88	59.18	81.05	106.05	93.93	64.34	14.714	25.3664	0.580057	3.748	92.69	66.67	89.88	80	99.26

## Sheet: TableS2
Supplementary Table S2. Descriptive statistics of traits for the genotypes grown in hydroponic and soil systems
Systems	Traits	Treatment	Mean	StDev	Minimum	Median	Maximum
Hydroponic	Shoot length (cm)	control	81.63	9.12	52.72	81.88	104.94
		salt	75.07	8.25	48.32	74.85	94.88
	Root length (cm)	control	29.56	4.04	16.26	29.08	40.08
		salt	25.55	5.17	10.33	25.43	40.67
	Shoot biomass (g)	control	1.36	0.56	0.47	1.21	3.69
		salt	1.04	0.37	0.42	0.99	2.84
	Root biomass (g)	control	0.38	0.16	0.09	0.35	1.09
		salt	0.22	0.08	0.08	0.21	0.72
	Total biomass (g)	control	1.74	0.71	0.56	1.55	4.79
		salt	1.26	0.45	0.5	1.2	3.56
	Tiller number	control	3.38	1.15	1.67	3	8.33
		salt	3.1	0.86	1.33	3	7.67
	Salt injury score	salt	3.99	0.38	3	4	5.4
	Na content (mg g-1)	salt	8.02	2.39	2.39	7.49	17.61
	K content (mg g-1)	salt	34.33	3.55	24.86	34.2	44.87
	Na/ K ratio	salt	0.24	0.08	0.06	0.22	0.58
Soil	shoot length(cm)	control	81.84	7.03	59.8	82.51	100.57
		salt	78.07	7.7	52.2	78.39	99.35
	Shoot biomass(g)	control	1.07	0.36	0.49	0.99	2.25
		salt	0.98	0.28	0.49	0.93	1.93
	Root biomass(g)	control	0.13	0.06	0.04	0.12	0.46
		salt	0.1	0.04	0.04	0.09	0.23
	Total biomass(g)	control	1.2	0.45	0.54	1.14	3.12
		salt	1.11	0.34	0.61	1.06	2.32
	Tiller number	control	2.27	0.67	1	2.25	4.43
		salt	2.09	0.65	1	2	4.01
	Salt injury score	control	1.78	0.39	1	1.75	3
		salt	4.64	0.63	3.12	4.53	6.25
	Na content (mg g-1)	salt	14.45	3.19	8.46	13.98	24.75
	K content (mg g-1)	salt	22.89	2.43	16.1	22.86	30.87
	Na/ K ratio	salt	0.64	0.17	0.34	0.62	1.41

## Sheet: TableS3
Supplemenatary Table S3 The percentage contribution of genotype for salt indices traits to the observed variation in the hydroponic and soil systems.
Systems	Salt related traits	Genotypes
Hydroponic	Salt injury score	0.052
	Relative shoot length	0.46
	Relative root length	0.552
	Relative shoot biomass	0.441
	Relative root biomass	0.37
	Relative total biomass	0.432
	Relative tiller number	0.337
Soil	Salt injury score	0.0709
	Relative shoot length	0.491
	Relative shoot biomass	0.511
	Relative root biomass	0.582
	Relative total biomass	0.623
	Relative tiller number	0.435
Notes: all are significant to P < 0.01, Relative value is the values of traits in salt stress/ traits in control.

## Sheet: TableS4
Supplementary Table S4. One-way ANOVA for genetic effects in Na and K contents in hydroponic and soil systems.
	System	Na content	K content	Na/K ratio
The proportion of genotypes contribution	hydroponic	32.8%**	28.8%**	30.2%**
	soil	44.5%*	49.5%**	51.2%**

## Sheet: TableS5
Supplementary Table S5. Pearson correlation among different phenotypic traits in rice grown in hydroponic system.
Treatment	Trait	SL	RL	SB	RB	TB	TN	SIS	Na	K	Na/K	RSL	RRL	RSB	RRB	RTB
control	RL	0.483**
	SB	0.719**	0.546**
	RB	0.616**	0.518**	0.896**
	TB	0.709**	0.549**	0.995**	0.936**
	TN	0.392**	0.423**	0.772**	0.621**	0.752**
salt	RL	0.269**
	SB	0.615**	0.297**
	RB	0.473**	0.26**	0.889**
	TB	0.599**	0.295**	0.996**	0.925**
	TN	0.188**	0.375*8	0.700**	0.583**	0.69**
	SIS	-0.338**	0.031	-0.610**	-0.674**	-0.636**	-0.215**
	Na	-0.321**	-0.087	-0.459**	-0.489**	-0.472**	-0.206**	0.545**
	K	0.383**	0.196**	0.376**	0.301**	0.369**	0.327	-0.102	-0.164*
	Na/K	-0.406**	-0.157**	-0.509**	-0.513**	-0.519**	-0.284**	0.489**	0.932**	-0.485**
	RSL	0.270**	0.05	0.153*	0.219**	0.168**	-0.135	-0.452**	-0.321**	0.034	-0.295**
	RRL	-0.071	0.741**	-0.002	0.027	0.003	0.178**	0.09	0.098	0.031	0.056	0.142*
	RSB	-0.051	-0.071	0.131	0.273**	0.160*	-0.056	-0.442**	-0.283**	-0.087	-0.217**	0.711**	0.167*
	RRB	-0.089	-0.007	0.084	0.253**	0.117	-0.034	-0.362**	-0.208**	-0.047	-0.168**	0.634**	0.296**	0.925**
	RTB	-0.058	-0.055	0.125	0.264**	0.153*	-0.047	-0.427**	-0.266**	-0.078	-0.205**	0.704**	0.202**	0.995**	0.955**
	RTN	-0.123	-0.109	0.011	0.182**	0.043	0.034	-0.226**	-0.137*	-0.119	-0.074	0.209**	0.024	0.555**	0.539**	0.555**
*Indicates significant difference at the 0.05 level, ** Indicates significant difference at the 0.01 level. SL, shoot length; RL, root length; SB, shoot biomass; RB, root biomass; TB, total biomass; Na, Na content; K, K content; Na/K, Na/K ratio; SIS, salt injury score; RSB, relative shoot biomass; RRB, relative root biomass; RTB, relative total biomass; RTN, relative tiller number; RSL, relative…

## Sheet: TableS6
Supplementary Table S6. Pearson correlation between phenotypic traits in rice grown in soil system.
Treatment	Traits	SB	RB	TB	SL	TN	SIS	Na	K	Na/K	RSB	RRB	RTB	RSL
control	RB	0.841**
	TB	0.967**	0.916**
	SL	0.648**	0.567**	0.622**
	TN	0.726**	0.547**	0.666**	0.288**
salt	RB	0.774**
	TB	0.973**	0.851**
	SL	0.622**	0.480**	0.605**
	TN	0.692**	0.377**	0.636**	0.214**
	SIS	-0.221**	-0.346**	-0.228**	-0.156*	0.019
	Na	-0.144*	-0.289**	-0.206**	-0.189**	0.269**	0.384**
	K	-0.004	0.043	0	0.113	-0.18*	0.118	-0.067
	Na/K	-0.12	-0.263**	-0.173*	-0.202**	0.312**	0.291**	0.893**	-0.487**
	RSB	0.133	0.174*	0.119	0.159*	-0.022	-0.258**	-0.119	0.236**	-0.204**
	RRB	0.01	0.295**	0.066	0.03	-0.190**	-0.209**	-0.201**	0.271**	-0.286**	0.71**
	RTB	0.132	0.226**	0.158*	0.141*	-0.029	-0.184**	-0.157*	0.258**	-0.241**	0.913**	0.815**
	RSL	0.176*	0.193**	0.160*	0.514**	-0.058	-0.306**	-0.173*	0.237**	-0.257**	0.574**	0.405**	0.517**
	RTN	0.189**	0.127	0.167*	0.064	0.377**	0.019	0.06	0.08	0.025	0.449**	0.229**	0.376**	0.14
*Indicates significant difference at the 0.05 level, ** Indicates significant difference at the 0.01 level. SL, shoot length; RL, root length; SB, shoot biomass; RB, root biomass; TB, total biomass; Na, Na content; K, K content; Na/K, Na/K ratio; SIS, salt injury score; RSB, relative shoot biomass; RRB, relative root biomass; RTB, relative total biomass; RTN, relative tiller number; RSL, relative…

## Sheet: TableS7
Supplementary Table S7. Significant QTLs detected for salt related traits in rice grown in hydroponic system.
							Position of Peak SNP(Mb) and P value
QTL	Chr	QTL interval (Mb)	No. sig. SNPs*	RSB	RRB	RTB	RSL	RRL	RTN	SIS	Na	Na/K	K	Total
q01_1	1	2.232 - 2.243	2					2.232						1
q01_2	1	5.008 - 5.009	2								5.009			1
q01_3	1	8.537 - 8.537	2										8.537	1
q01_4	1	11.356 - 11.519	171								11.382	11.382		2
q01_5	1	11.645 - 11.712	2	11.645										1
q01_6	1	16.363 - 16.557	7					16.557						1
q01_7	1	17.071 - 17.231	5					17.231						1
q01_8	1	18.133 - 18.249	2					18.249						1
q01_9	1	22.367 - 22.459	4					22.368						1
q01_10	1	29.964 - 29.964	2							29.964				1
q01_11	1	30.801 - 30.891	2		30.891									1
q01_12	1	31.952 - 31.969	2							31.952				1
q01_13	1	33.311 - 33.384	5					33.384						1
q01_14	1	34.937 - 34.937	4								34.937	34.937		2
q01_15	1	39.943 - 40.117	418								40.086	40.067		2
q01_16	1	41.85 - 41.85	4				41.85			41.85				2
q02_1	2	2.566 - 2.619	2								2.566			1
q02_2	2	5.081 - 5.102	15							5.081				1
q02_3	2	6.252 - 6.253	7					6.253						1
q02_4	2	19.657 - 19.684	11										19.671	1
q02_5	2	20.009 - 20.016	2								20.016			1
q02_6	2	22.47 - 22.582	3				22.582							1
q02_7	2	24.274 - 24.464	18					24.317						1
q02_8	2	27.459 - 27.506	20								27.484	27.484		2
q02_9	2	29.994 - 30.046	12								30.046	29.994		2
q02_10	2	32.464 - 32.464	2								32.464			1
q03_1	3	2.46 - 2.462	3									2.46		1
q03_2	3	8.09 - 8.092	2				8.092							1
q03_3	3	13.616 - 13.64	2									13.64		1
q03_4	3	18.024 - 18.095	2								18.024			1
q03_5	3	18.799 - 18.803	2								18.803			1
q03_6	3	25.205 - 25.205	3									25.205		1
q03_7	3	25.451 - 25.451	2									25.451		1
q03_8	3	27.181 - 27.271	2				27.271							1
q03_9	3	27.968 - 27.968	2								27.968			1
q03_10	3	35.719 - 35.738	2									35.738		1
q04_1	4	2.769 - 2.769	3										2.769	1
q04_2	4	3.648 - 3.65	9										3.649	1
q04_3	4	13.335 - 13.352	8					13.338						1
q04_4	4	17.678 - 17.846	6	17.813		17.813			17.846					3
q04_5	4	19.623 - 19.626	6				19.626							1
q04_6	4	21.08 - 21.08	3							21.08				1
q04_7	4	29.418 - 29.418	2							29.418				1
q04_8	4	30.173 - 30.174	6	30.173	30.173	30.173								3
q04_9	4	31.704 - 31.773	33	31.704		31.704	31.71							3
q05_1	5	3.072 - 3.073	2				3.072							1
q05_2	5	3.557 - 3.557	2							3.557				1
q05_3	5	16.959 - 16.959	2				16.959							1
q05_4	5	23.223 - 23.398	3					23.398						1
q05_5	5	26.953 - 27.027	54				26.99							1
q05_6	5	28.473 - 28.521	11						28.52					1
q06_1	6	1.066 - 1.143	4					1.143						1
q06_2	6	1.215 - 1.433	6					1.274						1
q06_3	6	2.915 - 3.116	11								3.116	3.116		2
q06_4	6	16.333 - 16.333	2					16.333						1
q06_5	6	19.499 - 19.579	5				19.579				19.511			2
q06_6	6	30.052 - 30.109	12		30.102	30.106								2
q07_1	7	1.043 - 1.043	2					1.043						1
q07_2	7	7.236 - 7.573	13					7.239						1
q07_3	7	7.739 - 7.995	3					7.867						1
q07_4	7	8.301 - 8.578	36					8.368	8.368					2
q07_5	7	9.537 - 9.537	2								9.537			1
q07_6	7	17.061 - 17.123	7									17.061		1
q07_7	7	19.237 - 19.253	2				19.253							1
q07_8	7	21.849 - 21.854	4										21.854	1
q07_9	7	25.871 - 25.924	12				25.913							1
q08_1	8	0.005 - 0.124	23	0.123		0.123						0.005		3
q08_2	8	12.32 - 12.32	2						12.32					1
q08_3	8	23.889 - 23.968	23					23.967						1
q08_4	8	27.142 - 27.155	32							27.155	27.155			2
q09_1	9	6.53 - 6.53	2						6.53					1
q09_2	9	9.206 - 9.219	4					9.218						1
q09_3	9	19.458 - 19.589	12										19.587	1
q09_4	9	19.87 - 19.895	26				19.876							1
q09_5	9	22.011 - 22.034	34							22.033				1
q10_1	10	0.58 - 0.58	4								0.58	0.58		2
q10_2	10	1.358 - 1.431	3					1.362						1
q10_3	10	3.055 - 3.093	2					3.093						1
q10_4	10	18.048 - 18.048	2								18.048			1
q10_5	10	18.984 - 19.096	177	19.084	19.096	19.084								3
q10_6	10	22.765 - 22.788	2				22.788							1
q11_1	11	0.591 - 0.595	4				0.591							1
q11_2	11	2.242 - 2.242	5										2.242	1
q11_3	11	7.211 - 7.386	9								7.372	7.211		2
q11_4	11	9.856 - 10.161	9							10.045		10.161	10.042	3
q11_5	11	18.062 - 18.066	3							18.062				1
q11_6	11	22.427 - 22.601	157										22.489	1
q11_7	11	26.88 - 26.945	5								26.88			1
q11_8	11	27.798 - 27.798	2				27.798							1
q11_9	11	28.457 - 28.65	10				28.64							1
q12_1	12	7.894 - 8.133	169			7.986			8.016					2
q12_2	12	8.268 - 8.27	3						8.27					1
q12_3	12	9.101 - 9.101	2				9.101							1
q12_4	12	15.423 - 15.423	2					15.423						1
q12_5	12	15.658 - 15.9	4							15.878				1
q12_6	12	16.689 - 16.69	4					16.69						1
q12_7	12	19.589 - 19.663	2										19.663	1
Total		97		6	4	7	18	23	7	12	20	16	10
Notes, * number of significant SNPs detected in the QTL interval. Fonts to indicate significance. normal: 1e –5 <= P value < 1e–4; Italic: 1e –6 <= P value < 1e–5; underline: 1e –7 <= P value < 1e–6; bold: P value <1e –7.
The QTLs were decteted in both soil and hysdoponic system were highlighted with blue color

## Sheet: TableS8
Supplementary Table S8. Significant QTLs detected for salt related traits in rice grown in soil system
						Position of Peak SNP(Mb) and P value
QTLs	Chr	QTL interval (Mb)	No. of Sig. SNPs*	RSB	RRB	RTB	RSL	RTN	SIS	Na	Na/K	K	Total
qs01_1	1	0.958 - 0.958	2						0.958				1
qs01_2	1	1.935 - 2.046	2				1.935						1
qs01_3	1	16.571 - 16.704	2							16.704			1
qs02_1	2	0.133 - 0.192	6							0.133			1
qs02_2	2	2.314 - 2.349	5					2.318					1
qs02_3	2	3.305 - 3.425	7							3.341	3.361		2
qs02_4	2	10.919 - 10.919	2	10.919									1
qs02_5	2	13.756 - 13.756	5					13.756					1
qs02_6	2	20.165 - 20.167	2								20.165		1
qs02_7	2	23.519 - 23.601	7							23.519	23.519		2
qs02_8	2	30.784 - 31.046	191									30.804	1
qs03_1	3	1.398 - 1.456	9						1.42				1
qs03_2	3	3.151 - 3.182	2								3.182		1
qs03_3	3	5.824 - 5.881	12								5.88		1
qs03_4	3	13.773 - 13.921	13							13.921			1
qs03_5	3	18.791 - 18.791	4	18.791		18.791							2
qs03_6	3	19.843 - 19.843	2									19.843	1
qs04_1	4	0.494 - 0.78	10							0.78	0.592		2
qs04_2	4	0.73 - 0.957	9	0.957									1
qs04_3	4	9.396 - 9.396	2						9.396				1
qs04_4	4	13.35 - 13.443	64								13.442		1
qs04_5	4	21.41 - 21.513	20		21.41								1
qs04_6	4	22.157 - 22.175	12						22.163				1
qs04_7	4	27.741 - 27.897	3								27.741		1
qs04_8	4	29.684 - 29.684	3				29.684						1
qs05_1	5	2.644 - 2.664	19		2.644	2.663							2
qs05_2	5	14.434 - 14.434	3							14.434			1
qs05_3	5	27.902 - 27.911	26									27.903	1
qs06_1	6	0.661 - 0.785	75							0.672	0.667		2
qs06_2	6	1.898 - 1.913	4					1.913					1
qs06_3	6	5.203 - 5.432	82								5.375		1
qs06_4	6	21.903 - 22.174	350							22.027	22.072		2
qs07_1	7	0.2 - 0.216	5							0.216			1
qs07_2	7	9.439 - 9.473	2								9.473		1
qs07_3	7	10.681 - 10.729	6								10.681		1
qs07_4	7	10.851 - 11.145	4								11.019		1
qs07_5	7	11.964 - 11.964	3								11.964		1
qs07_6	7	12.641 - 12.865	3								12.865		1
qs07_7	7	16.259 - 16.322	5						16.319				1
qs07_8	7	17.191 - 17.21	8	17.209									1
qs07_9	7	18.122 - 18.122	2	18.122									1
qs07_10	7	21.163 - 21.163	2						21.163				1
qs07_11	7	25.194 - 25.338	9								25.324		1
qs07_12	7	29.311 - 29.311	2		29.311								1
qs07_13	7	29.551-29.628	2							29.628			1
qs08_1	8	3.628 - 3.831	6		3.829	3.629							2
qs08_2	8	24.285 - 24.314	43						24.304				1
qs08_3	8	27.82 - 27.845	4							27.82	27.82		2
qs09_1	9	4.481 - 4.761	15							4.595	4.659		2
qs09_2	9	4.993 - 5.033	2							5.033			1
qs09_3	9	5.138 - 5.394	120								5.372		1
qs09_4	9	14.643 - 14.643	2					14.643					1
qs09_5	9	18.596 - 18.611	2		18.611								1
qs09_6	9	22.597 - 22.639	34				22.628						1
qs10_1	10	9.217 - 9.217	2						9.217				1
qs10_2	10	18.742 - 18.742	2					18.742					1
qs10_3	10	22.044 - 22.216	150							22.057	22.057		2
qs10_4	10	22.655 - 22.726	2	22.655									1
qs11_1	11	2.961 - 2.978	2								2.961		1
qs11_2	11	3.997 - 4.012	6							4.012			1
qs11_3	11	5.847 - 5.847	4		5.847								1
qs11_4	11	7.532 - 7.553	3								7.548		1
qs11_5	11	21.104 - 21.203	21							21.132	21.132		2
qs11_6	11	21.457 - 21.457	4								21.457		1
qs11_7	11	23.79 - 23.988	77			23.795				23.832	23.976		3
qs11_8	11	25.669 - 25.669	2					25.669					1
qs11_9	11	26.196 - 26.198	5					26.196					1
qs11_10	11	26.479 - 26.501	3							26.501			1
qs11_11	11	27.077 - 27.448	180					27.253					1
qs12_1	12	3.066 - 3.066	6	3.066		3.066							2
qs12_2	12	16.042 - 16.042	3					16.042					1
qs12_3	12	16.275 - 16.294	3									16.294	1
qs12_4	12	18.009 - 18.015	3					18.009					1
qs12_5	12	18.578 - 18.584	2							18.578			1
total		74		7	6	5	3	10	8	20	26	4
Notes, * number of significant SNPs detected in the QTL interval. Fonts to indicate significance. normal: 1e –5 <= P value < 1e–4; Italic: 1e –6 <= P value < 1e–5; underline: 1e –7 <= P value < 1e–6; bold: P value <1e –7.
The QTLs were decteted in both soil and hysdoponic system were highlighted with blue color

## Sheet: TableS9
Supplementary Table S9. QTLs identified in this study were co-localized with genes reported to be involved in salt stress in rice.
Systems	Traits	Chr	QTL interval	LocusMSU	Genes	Function	Expression under salt sttress	Reference
hydroponic	Na, Na/K	1	11.356-11.519	LOC_Os01g20160	OsHKT1;5	Na+ selective transporter mediating Na+ exclusion from leaves by removal from the xylem sap	Expression of HKT1;5 was induced by around 2.4 fold under 100 mM NaCl compared to control.	Ren et al (2005); Shohan et al (2019)
hydroponic	RRL	1	22.367-22.459	LOC_Os01g41510	OsCBL5	Calcium sensor. CBL proteins interact with CIPK serine-threonine protein kinases.	Upregulated at transcript level in salt stress	Gu et al (2008)
hydroponic	SIS	1	29.964-29.964	LOC_Os01g51920	P0683B11.20-1	Phosphotransferase, putative, expressed	Upregulated at transcript level by high salinity	Rabbani et al (2003)
hydroponic	SIS	1	31.952-31.969	LOC_Os01g55200	OsKAT1	K+ channel mediating K+ uptake at root level		Obata et al (2007)
hydroponic	Na, Na/K	1	34.937-34.937	LOC_Os01g60020	OsNAC4	NAC-type DNA-binding protein.	Salt stress induced expression	Fang et al (2008); Kim (2010)
hydroponic	Na, Na/K	1	39.943-40.117	LOC_Os01g68950	OsSUMO1	Small ubiquitin-like protein involved in stress response and adaptation.	mRNA levels decreased after exposure to salt stress	Chaikam & Karlson (2010)
hydroponic	Na, Na/K	1	39.943-40.117	LOC_Os01g68940	OsSUMO2	Small ubiquitin-like protein involved in stress response and adaptation.	mRNA levels increased after exposure to salt stress	Chaikam & Karlson (2010)
hydroponic	Na	2	2.566-2.619	LOC_Os02g05480	OsMAPK33	CGMC_MAPKCMGC_2_SLT2y_ERK.1 kinase, expressed	The overexpressing lines showed higher sodium uptake into cells	Lee et al., (2011)
hydroponic	Na	2	20.009-20.016	LOC_Os02g33770	OsGTγ-1	Homeodomain, putative, expressed	Overexpression of OsGTγ-1 in rice enhanced salt tolerance at the seedling stage.	Fang et al., (2010)
hydroponic	RSL	2	22.47-22.582	LOC_Os02g36974	GF14E	Regulator of cellular signal transduction		Chen et al., (2006)
hydroponic	Na, Na/K	2	27.459-27.506	LOC_Os02g44870	Lip9	Plant dehydrin with putative protective effect on membranes		Rabbani et al., (2003)
hydroponic	Na	2	32.464-32.464	LOC_Os02g52780	OsbZIP23	bZIP transcription factor, putative, expressed	Overexpression of OsbZIP23 in rice improve salt tolerance	Xiang et al., (2008)
hydroponic	Na/K	3	25.205-25.205	LOC_Os03g44380	OsNCED3	9-cis-epoxycarotenoid dioxygenase 1, chloroplast precursor, putative, expressed	Induced by salt treatment	Welsch et al., (2008)
hydroponic	Na/K	3	25.451-25.451	LOC_Os03g45370	OsCCX2	Role in intracellular Ca2+ ion homeostasis		Pittman and Hirschi (2016)
hydroponic	RSL	3	27.181-27.271	LOC_Os03g47740	OsBIHD1	HOMEOBOX family,	transgenic tobacco plants overexpressing OsBIHD1 showed enhanced sensitivity to salt and oxidative stress	Luo et al., (2005)
hydroponic	RSL	4	19.623-19.626	LOC_Os04g32920	OsHAK1	K+ channel mediating K+ uptake		Okada et al., (2008)
hydroponic	SIS	4	29.418-29.418	LOC_Os04g49510	OsCPK13	Serine/threonine protein kinase with calmodulin-like domain. Calcium sensor.	Upregulated at transcript level by salt stress	Wan et al., (2007); Saijo et al., (2000)
hydroponic	RSL	5	26.953-27.027	LOC_Os05g46480	OsLEA19a	LEA_4 Group，a late embryogenesis abundant(LEA)protein gene.	Induced by water deficit and salt stress,	Hu (2008)
hydroponic	RSL	5	26.953-27.027	LOC_Os05g46750	OsNPKL14	Component of MAPK cascates. NPK1-like gene.	Upregulated by salt stress.	Ning et al., (2008)
hydroponic	RSL	5	26.953-27.027	LOC_Os05g46760	OsNPKL15	Component of MAPK cascates. NPK1-like gene	Upregulated by salt stress	Ning et al., (2008)
hydroponic	RSL	5	26.953-27.027	LOC_Os05g47446	OsPDCD5	Inhibition of PCD pathways.	Up regulated under salt stress	Yang et al., (2013)
hydroponic	RTN	5	28.473-28.521	LOC_Os05g49730	OsPP2C51	Regulation of ABA-mediated signaling pathways		Xue et al., (2008)
hydroponic	RTN	5	28.473-28.521	LOC_Os05g49890	OsRan2	Ras-related protein, putative, expressed	Overexpression of OsRAN2 in rice enhanced sensitivity to salinity.	Zang et al., (2009)
hydroponic	RRL	6	1.215-1.433	LOC_Os06g03670	DREB1C	Component of the CBF transduction pathway,	Overexpression DREB1C improves salt tolerance	Ito et al., (2006)
hydroponic	Na, Na/K	6	2.915-3.116	LOC_Os06g06090	SIPK	MAPK.	Induced by salt stress.	Lee (2008)
hydroponic	RRL	7	7.236-7.573	LOC_Os07g12340	OsNAC3	NAC-type DNA-binding protein		Fang et al., (2008); Kim (2010)
hydroponic	RSL	7	25.871-25.924	LOC_Os07g42940	SAPK2	Serine/threonine protein kinase. Response to hyperosmotic stress		Kobayashi et al., (2004)
hydroponic	RRL	8	23.889-23.968	LOC_Os08g37490	GF14A	Associated with a DNA binding complex that binds to the G box, a cis-acting DNA regulatory element		Malakhsah et al., (2007)
hydroponic	SIS, Na	8	27.142-27.155	LOC_Os08g42750	OsCPK21	Positive regulation of the signaling pathways that are involved in the response to salt stress.		Asano et al., (2011)
hydroponic	SIS, Na	8	27.142-27.155	LOC_Os08g43160	OsPCF2	TF regulating OsNHX1 expression.		Almeida et al., (2016)
hydroponic	SIS, Na	8	27.142-27.155	LOC_Os08g43334	OsHsfB2b	A negative regulator in salt stresses		Xiang et al., (2013)
hydroponic	RTN	9	6.53-6.53	LOC_Os09g11450	OsNHX5	Compartmentation of Na+ and K+ accumulated in the cytoplasm into the vacuoles		Fukuda et al., (2010)
hydroponic	SIS	9	22.011-22.034	LOC_Os09g38320	OsPSY3	OsPSY3 transcripts are up regulated during ABA formation upon salt treatment		Welsch et al., (2008)
hydroponic	RSL	11	0.591-0.595	LOC_Os11g02240	OsCIPK15	CBL-interacting protein kinase. Involved in salt stress tolerance.	Induced by salt, drought and ABA	Xiang et al., (2007)
hydroponic	K	11	2.242-2.242	LOC_Os11g05070	OsCCX5	Sodium/calcium exchanger protein. Role in intracellular Ca2+ ion homeostasis		Pittman and Hirschi (2016)
hydroponic	K	12	19.589-19.663	LOC_Os12g32210	OsATG10b	Oxidative stress tolerance.		Shin et al., (2009)
soil	RSL	1	1.935-2.046	LOC_Os01g04380	OsHSP17.0	Heat shock protein. As a negative regulator in response to salt stresses		Zou et al., (2012)
soil	RTN	2	2.314-2.349	LOC_Os02g04630	OsCAX4	Mediates Ca2+ and other metal ions compartmentation in vacuoles		Senadheera et al., (2009)
soil	RSB	2	10.919-10.919	LOC_Os02g18690	OsBURP04	BURP domain containing protein, expressed	Up regulated by salt treatment	Ding et al., (2009)
soil	RSB	2	10.919-10.919	LOC_Os02g18880	OsCBL7	Calcium sensor involved in the regulatory pathway for the control of intracellular Na+ and K+ homeostasis and salt tolerance,CBL proteins interact with CIPK serine-threonine protein kinases	Upregulated at transcript level in salt stress.	Gu et al., (2008)
soil	RSB	2	10.919-10.919	LOC_Os02g18930	OsCBL8	Calcium sensor involved in the regulatory pathway for the control of intracellular Na+ and K+ homeostasis and salt tolerance,CBL proteins interact with CIPK serine-threonine protein kinases	Overexpression induces salt stress tolerance	Gu et al., (2008)
soil	Na/K	2	20.165-20.167	LOC_Os02g33770	OsGTγ-1	Homeodomain, putative, expressed	Overexpression of OsGTγ-1 in rice enhanced salt tolerance at the seedling stage.	Fang et al., (2010)
soil	Na, Na/K	2	23.519-23.601	LOC_Os02g39390	RSS1	Vigour of meristematic cells and viability under salinity stress		Ogawa et al., (2011)
soil	K	2	30.784-31.046	LOC_Os02g50330	OsRDR1	Regulation of genes through smRNA-mediated pathways involving DNA methylation		Wang et al., (2014)
soil	K	2	30.784-31.046	LOC_Os02g50350	OsDHODH1	Osmoprotection by promoting proline accumulation		Liu et al., 2009
soil	SIS	3	1.398-1.456	LOC_Os03g03130	OsSCE2	E2 SUMO-conjugating enzyme involved in stress response and adaptation.	Upregulated in response to salt stress in rice seedlings.	Nigam et al., (2008) ; Chaikam & Karlson(2010)
soil	SIS	3	1.398-1.456	LOC_Os03g03370	OsDSM2	DSM2 functions mainly in dehydration and oxidative stresses		Du et al (2010)
soil	SIS	3	1.398-1.456	LOC_Os03g03510	OsCIPK09	CBL-interacting protein kinase. Induced by salt stress		Xiang et al (2007)
soil	Na/K	3	3.151-3.182	LOC_Os12g41680	OsEDR1	MAPKKK involved in stress response signaling.	Upregulated at transcript level by salt stress.	Kim et al., (2003)
soil	RRB	4	21.41-21.513	LOC_Os04g35240	SAPK7	Serine/threonine protein kinase. Response to hyperosmotic stress		Kobayashi et al., (2004)
soil	RSL	4	29.684-29.684	LOC_Os04g49510	OsCPK13	Serine/threonine protein kinase with calmodulin-like domain. Calcium sensor.	Upregulated at transcript level by salt stress,	Wan et al., (2007); Saijo et al., (2000);
soil	RRB, RTB	5	2.644-2.664	LOC_Os05g05590	OsNHX3	Compartmentation of Na+ and K+ accumulated in the cytoplasm into the vacuoles		Fukuda et al., (2010)
soil	K	5	27.902-27.911	LOC_Os05g49140	OsMAPK44	CGMC_MAPKCMGC_2.8 kinase	Upregulated by salt stress, drought and ABA	Jeong et al., (2006)
soil	RTN	6	1.898-1.913	LOC_Os06g03970	OsSIK1	Stress-induced protein kinase gene 1 (stress-responsive RLK gene family).	Induced by salt and oxidative stress	Ouyang et al., (2010)
soil	Na/K	6	5.203-5.432	LOC_Os06g10880	OsABF2	Transcriptional regulator modulating expression of salt stress-responsive genes through an ABA-dependent pathway		Hossain et al., (2010)
soil	RRB, Na	7	29.311-29.628	LOC_Os07g49400	OsAPX2	Antioxidant enzyme		Zhang et al., (2015)
soil	RRB, RTB	8	3.628-3.831	LOC_Os07g48550	OsNTL2	NAC-type DNA-binding protein. Role in osmotic stress		Kim et al., (2010)
soil	Na, Na/K	8	27.82-27.845	LOC_Os08g44350	OsAHP1	Hypersensitivity to salt stress with inhibition of shoot growth		Sun et al., (2014)
soil	RRB	9	18.596-18.611	LOC_Os09g30320	OsBURP15	BURP domain containing protein, expressed	Up regulated by salt treatment	Ding et al., (2009)
soil	RSL	9	22.597-22.639	LOC_Os09g39400	OsAHP2	Histidine-containing phosphotransfer protein. Hypersensitivity to salt stress with inhibition of shoot growth		Sun et al., (2014)
soil	Na, Na/K	10	22.044-22.216	LOC_Os10g41400	OsMSRA4.1	Peptide methionine sulfoxide reductase, putative, expressed	OsMSRA4.1-overexpressing transgenic rice plants enhanced viability under salt treatment.	Guo et al., (2009)
soil	Na, Na/K	10	22.044-22.216	LOC_Os10g41510	OsCBL1	Calcium sensor. CBL proteins interact with CIPK serine-threonine protein kinases.	Upregulated at transcript level in salt stress	Gu et al., (2008)
soil	Na/K	11	2.961-2.978	LOC_Os11g06720	ASR1	ABA-responsive protein putatively regulated at post-translational level		Vaidyanathan et al., (1999)
soil	Na	11	3.997-4.012	LOC_Os11g08210	OsNAC5	No apical meristem protein. NAC-type DNA-binding protein,		Sperotto et al., (2009)
soil	RTN	11	25.669-25.669	LOC_Os11g42790	OsNHX2	Transporter, monovalent cation:proton antiporter-2 family. Compartmentation of Na+ and K+ accumulated in the cytoplasm into the vacuoles		Fukuda et al., (2010)
soil	Na	11	26.479-26.501	LOC_Os11g43860	OsMHX1	Sodium/calcium exchanger protein. Role in intracellular Ca++ ion homeostasis		Pittman and Hirschi (2016)
soil	RSB, RTB	12	3.066-3.066	LOC_Os12g06510	OsCBL6	Calcium sensor. CBL proteins interact with CIPK serine-threonine protein kinases.	Upregulated at transcript level in salt stress.	Gu et al., (2008)
The genes were identifed in both soil and hysdoponic system were highlighted with red color

## Sheet: TableS10
Supplementary Table S10 Different studies of GWAS of salt tolerance in rice
GWAS for salt tolerance	Materials	Mehtods	Traits investigated	Markers to run GWAS	Results	Study limitations	DOI
This study	204 rice accession including 187 aus rice	Evaluation of salt tolerence at seedling stage under control and salt stress conditions in hydroponic system( Yoshida solution and salt stress EC ~ 7dS/m) and soil system( tap water and salt solultion, respectively)	shoot length, shoot biomass, root length, root biomass, total biomass, tiller number, salt injury score Na and K content and Na/K ratio	2 million SNPs	A total of 97 and 73 QTLs were identified in hydroponic and soil systems, respectively.	Less than 200 accessions in GWAS(184 aus cultivars in runing GWAS)
An et al., 2020	181 cultivars collected from different palces of China	Evaluation of salt tolerence at seedling stage in hydroponic system with 100 Mm NaCl (EC 10-11dS/m) and control conditions	seedling length, fresh weight, dry weight, water content and survival rates, Na and K content	32,315 SNPs	86 significant SNPs in 54 QTLs	limited SNPs markers, used one screen system (hyroponic).	10.1111/pbr.12750
Liu et al.,2019	708 rice accesstions, including 400 indica, 247 japonica, 39 intermediate types, 16 Aus, and six Basmati varieties	Evaluation of salt tolerence at seedling stage under hydroponic system wth salt concentration 140 mM (EC 12~13dS/m) Screening the cultivars in field system by irrigating with 0.5% sat water from 2-leaf stage to maturity	Hydoponic system: salt injury score and seedling survival days. Field system: seven yield related traits	3,455,952 SNPs	2255 SNPs were significantly associated with the invesigated traits	The seedling stage was screened in one system (hydroponic) and only measured two traits. Screening salt tolerance in field could be effected by other soil stress and other environemtal factors. No control conditions. No measured the Na and K contents.	10.1186/s12284-019-0349-z
Rohila et al., 2019	162 accessions including 30 AUS, 93 indica, 39 joponica	Evaluation of salt tolerence at seedling stage in hydroponic system with EC 6.0 dS m-1	salt injury score, plant height,green leaf number,shoot biomass,root biomass	3 million SNPs	185 SNPs were significantly associated across the population for all traits	Limited cultivars(118) were used in the GWAS. Used one system(hydroponic). The 162 rice did not grow in control condition. No measured the Na and K content	10.3390/plants8110472
Lekklar et al., 2019	104 Thai rice belonging to indica	The plants were transplanted into plots containing soil. Evaluation of salt tolerence at heading stage in soil system under salt (water 150mM NaCl 9 days and the soil EC of 8~9 dS/m) and control conditions	four yield-related traits to run GWAS	112,565 SNPs	448 significant SNPs were found from GWA mapping of four traits	Limited rice accseesions, Limited investigated traits, one screening system(hydroponic). No measured the Na and K content	10.1186/s12864-018-5317-2
Patishtan et al., 2018	306 rice cultivars, the rice diversity panel including 39 aus rice	Evaluation of salt tolerance at seedling stage in salt ( 6h, 7d and 30d with salinity stress 50mM NaCl ) and control condition	Initial fresh and final fresh and dry weights, Na and K content	700 000 SNPs	1872 significant SNPs	short and medium term were screened in one system(hydroponic).	https://doi.org/10.1111/pce.12975
Cui et al., 2018	478 rice accessions including 305 indica, and 173 non-indica panels	dataset is from the Shi et al., 2017 (below), used six GWAS methods to identified the QTLs	same as Shi et al., 2017	same as Shi et al., 2017	371 quantitative trait nucleotides were detected by six GWAS methods	screened in one system(hydoponic). No measured the Na and K content	10.3389/fpls.2018.01464
Frouin et al., 2018	235 temperate japonica rice	Evaluation of salt tolerance at seedling stage with salinity stress 50mM NaCl (EC ~6 dS/m) and control condition in hydroponic system	numbers of tillers, length, dry weight, leaf area, Na, K content and Na/K ratio	30 000SNP	A total of 27 and 50 QTLs were identified for salt related traits by different GWAS methods	one screening system(hydoponic)	https://journals.plos.org/plosone/article/file?id=10.1371/journal.pone.0190964&type=printable
Batayeva et al., 2018	191 temperate japonica rice accessions	Evaluation of salt tolerence at seedling stage under high salt stress( one week in 7dS/m, then two weeks in 12dS/m, and then one week in 18dS/m) and control conditions in hydroponic system	percentage of damge, salt injury scroe, Na and K content	68,786 SNPs	A total of 26 QTLs were identified for 9 measured traits	one screening system(hydoponic)	10.1186/s12863-017-0590-7
Shi et al., 2017	478 rice accessions including 305 indica, and 173 non-indica panels	Evaluation of salt tolerence at germination stage under salt stess 60 Mm NaCl(EC 7-8dS/m) and control conditions in hydroponic system	germination index , vigor index , mean germination time, and imbibition rate,germination rate	6,361,920 SNPs	Eleven loci were identified	screened in one system(hydoponic). No measured the Na and K content	10.1186/s12870-017-1044-0
Yu et al., 2017	295 rice accessions indcluding 218 japonica, 72 indica and 5 admixture	Evaluation of salt tolerence at germination stage in control and salt stress with 200 mM NaCl in hydroponic system	leaf width, shoot length, shoot biomass, root biomass,	about 1.65 million SNPs	25 SNPs were significantly associated with salt tolerance traits under stress condition	screened into one system(hydoponic), the salt concentration is too high. No measured the Na and K content	10.1007/s00438-017-1354-9
Compbell et al., 2017	365 from RDPI accessions	Evaluation of salt tolerance at seedling stage (9dS/m) in hdyponic system	toot and shoot biomass, Na and K in shoot and roots.	~397,812 SNPs	A total of90 highly significant QTL were identified for salinity-related traits with	one screening system(hydoponic), no control	https://doi.org/10.1371/journal.pgen.1006823 June
Kumar et al., 2015	220 rice accessions moslty are indica	Evaluation salt telerance in soil system in normal and salt stress (saltinity water 10dS/m from day 50 and throught the cropping season )	12 agronomic traits and Na, K content	6000 SNPs	64 significant SNPs were detected for traits under stress	Limited SNPs, one screening system(soil).	10.1093/dnares/dsu046

[truncated: 2 more sheets:  TableS11, TableS12]
